# Supplementary material for: Environmental Radon Exposure and Inflammatory Responses in Children and Adolescents: Evidence from a High-Radon Region in Kazakhstan
Source: Biomedicines. 2026 May 4;14(5):1045. doi: 10.3390/biomedicines14051045 (PMC13203900; doi:10.3390/biomedicines14051045)
Supplement: Supplementary file 1 [file biomedicines-14-01045-s001.zip]

Archive with 1 entries (1 files):
- biomedicines-4283160-supplementary.pdf
